# Supplementary material for: Performance Assessment of Graphene Oxide as a Protective Coating for Historical Stone
Source: Materials (Basel). 2025 Mar 11;18(6):1243. doi: 10.3390/ma18061243 (PMC11943864; doi:10.3390/ma18061243)
Supplement: Supplementary file 1 [file materials-18-01243-s001.zip]

Archive with 1 entries (1 files):
- materials-3458454-supplementary.pdf
